# Supplementary material for: A Y chromosome-linked genome editor for efficient population suppression in the malaria vector Anopheles gambiae
Source: Nat Commun. 2025 Jan 2;16:206. doi: 10.1038/s41467-024-55391-8 (PMC11696527; doi:10.1038/s41467-024-55391-8)
Supplement: Supplementary file 4 — Source Data [file 41467_2024_55391_MOESM4_ESM.xlsx]

## Sheet: Fig. 2d, Fig. 4a
Data for figures 2d and 4a: transmission rates (%) of the dsxGFP-null and dsxD11 alleles
	YLEdsx-A; dsxF GFP-null / +	YLEdsx-A; dsxF Δ11 / +	YLEdsx-B; dsxF GFP-null / +	YLEdsx-B; dsxF Δ11 / +
	73.3333	71.4843	50.5051	100
	100	51.28	90.2439	100
	59.4595	72.6107	100	100
	92	81.366	89.3939	90
	100	48.1924	100	100
	64.1026	46.7792	100	80
	100	93.0272	91.5254	85.7143
	68.5039	91.5727	100	100
	97.5904	89.2805	100	94.7368
	100	34.9782	89.4737
	100	53.5065	77.2152
	74.1935	75.6598	100
	41.4634	86.4537	100
	100	99.4588	96.9231
	89.6907	74.6699	48.9362
	100	92.0203	100
	57.8947		96.3964
	52.381		100
	65.3846		93.3333
	100		100
	52.381		83.9286
	72.973		97.9592
	100		97.619
	73.3333		95.5414
	51.5152		93.75
	100		100
	57.8947		98.7952
	82.7586		99.0196
	39.3939		93.7008
	100		100
	100
	66.1972
	92.8571
	98.2456
	100
	88.9764
	86.1386
	100

## Sheet: Fig. 3c
Data for figure 3c: number and percentage of individuals in the gentically female progeny with intersex or wild-type (female) phenotype
	Numbers: Offspring from YLEdsx males X R1;R1 females						Percentages: Offspring from YLEdsx males X R1;R1 females
	Intersex	Females					Intersex	Females
	86	28		114			75.4386	24.5614
	Offspring from YLEdsx;R1 males X WT females						Offspring from YLEdsx;R1 males X WT females
	Intersex	Females					Intersex	Females
	82	89		171			47.9532	52.0468

## Sheet: Fig. 3d
Data for figure 3d: Intersex individuals and females atracted to blood and able to feed on blood
		Atracted to blood	Able to feed	Unable to feed	Total individuals	% atracted to blood	% able to feed
	Intersex	65	20	55	75	86.6667	26.6667
	Females	50	47	3	50	100	94

## Sheet: Fig. 3e
Data for figure 3e: Number of eggs and larvae produced by wild-type females and by females bearing the dsxD11 mutation with an intersex phenotype
	WT males x dsxF + / + ♀				WT males x dsxF Δ11 / + ♀
	Female no.	No. eggs	No. larvae		Female no.	No. eggs	No. larvae
	1	125	111		1	0	0
	2	118	105		2	0	0
	3	65	0		3	0	0
	4	110	105		4	0	0
	5	109	103		5	0	0
	6	115	112		6	0	0
	7	1	0		7	0	0
	8	100	97		8	0	0
	9	151	144		9	0	0
	10	97	93		10	0	0
	11	53	48		11	0	0
	12	0	0		12	0	0
	13	0	0		13	0	0
	14	115	103		14	0	0
	15	71	67		15	0	0
	16	0	0		16	0	0
	17	111	92		17	0	0
	18	115	111		18	0	0
	19	0	0		19	0	0
	20	140	138		20	0	0
	21	152	146		21	0	0
	22	142	136		22	0	0
	23	94	88		23	0	0
	24	114	80		24	0	0
	25	85	82		25	0	0
	26	70	42		26	0	0
	27	58	20		27	0	0
	28	117	107		28	0	0
	29	60	42		29	0	0
	30	139	134		30	0	0
	31	91	83		31	0	0
	32	114	109		32	0	0
	33	111	105		33	0	0
	34	64	56		34	0	0
	35	152	145		35	0	0
	36	122	115		36	0	0
	37	101	23		37	0	0
	38	117	103		38	0	0
	39	0	0		39	0	0
	40	106	91		40	0	0
	41	126	125		41	0	0
	42	124	118		42	0	0
	43	90	44		43	0	0
	44	0	0		44	0	0
	45	34	26		45	0	0
	46	0	0		46	0	0
	47	136	117		47	0	0
	48	-	-		48	0	0

## Sheet: Fig. 4b
Data for figure 4b: Number of eggs and larvae produced by wild-type females mated to YLEdsx males from both A and B strains, and by wild-type females mates to wild-type males
		YLEdsx-A			YLEdsx-B			Wild-type
	♀	No. eggs	No. larvae	Hatching rate	No. eggs	No. larvae	Hatching rate	No. eggs	No. larvae	Hatching rate
	1	138	133	96.3768	109	88	80.7339	0	0	NA
	2	162	161	99.3827	89	88	98.8764	130	120	92.3077
	3	161	0	0	94	92	97.8723	86	34	39.5349
	4	123	121	98.374	179	169	94.4134	185	180	97.2973
	5	54	17	31.4815	110	109	99.0909	119	109	91.5966
	6	116	100	86.2069	197	183	92.8934	117	117	100
	7	100	98	98	158	145	91.7722	117	95	81.1966
	8	133	132	99.2481	112	109	97.3214	94	92	97.8723
	9	140	137	97.8571	153	139	90.8497	84	84	100
	10	138	137	99.2754	151	0	0	167	162	97.006
	11	111	106	95.4955	129	113	87.5969	125	111	88.8
	12	115	98	85.2174	85	70	82.3529	193	187	96.8912
	13	167	163	97.6048	174	154	88.5057	147	143	97.2789
	14	0	0	NA	156	147	94.2308	115	110	95.6522
	15	128	123	96.0938	156	153	98.0769	130	127	97.6923
	16	110	103	93.6364	173	161	93.0636	149	128	85.906
	17	107	102	95.3271	99	98	98.9899	99	91	91.9192
	18	113	105	92.9204	174	173	99.4253	111	111	100
	19	118	114	96.6102	143	138	96.5035	188	179	95.2128
	20	178	171	96.0674	178	171	96.0674	139	0	0
	21	116	116	100	109	106	97.2477	153	150	98.0392
	22	162	151	93.2099	170	160	94.1176	127	127	100
	23	119	3	2.52101	128	128	100	138	130	94.2029
	24	224	219	97.7679	84	70	83.3333	140	138	98.5714
	25	158	158	100	137	131	95.6204	0	0	NA
	26	140	132	94.2857	200	195	97.5	99	92	92.9293
	27	144	142	98.6111	163	156	95.7055	135	134	99.2593
	28	158	158	100	159	151	94.9686	0	0	NA
	29	127	124	97.6378	144	126	87.5	95	92	96.8421
	30	143	131	91.6084	136	130	95.5882	153	147	96.0784

## Sheet: Fig. 5a, 5b
Data for figures 5 a and 5b: Number of YLEdsx males and number of wild-type females in each generation of the multigenerational experiment
		Cage A					Cage B
	Generations	Number of YLE males	Number of WT females	Rest	Total	Relative number of WT females	Number of YLE males	Number of WT females	Rest	Total	Relative number of WT females
	0	300	300	300	900	1	300	300	300	900	1
	1	146	170	284	600	0.567	130	176	294	600	0.587
	2	127	175	298	600	0.583	114	189	297	600	0.63
	3	102	215	283	600	0.717	86	236	278	600	0.787
	4	92	238	270	600	0.793	79	252	269	600	0.84
	5	82	257	261	600	0.857	43	260	297	600	0.867

## Sheet: Supp. Fig. 6a, 6b
Data for supplementary figures 6a and 6b: frequencies of the different dsx alleles found in each generation of the multigenerational experiment
(Only deletions and the wild-type allele were found at significant frequencies)
	Cage A						Cage B
		Gen 0	Gen 1	Gen 2	Gen 3			Gen 0	Gen 1	Gen 2	Gen 3
	WT	82.8852	77.3736	79.2866	83.74		WT	82.2	77.3254	82.4752	88.6415
	74-GCGGTGGTCAA-85	15.7806	22.0304	20.2761	16.0948		74-GCGGTGGTCAA-85	16.1961	21.854	16.4151	10.8293
	67-AGGTCAAG-75	0.13896	0.032265	0.0363467	0		74-G-75	0.174315	0	0	0
	72-AAGC-76	0.134336	0.0626187	0.0292317	0		71-CAAGCGGT-79	0.330932	0.214272	0	0
	65-ACAGGTCAAGC-76	0.0812419	0	0	0		72-AAGC-76	0.139648	0.0291577	0.0258114	0
	74-G-75	0.09961	0	0	0		72-AAG-75	0.108302	0	0	0
	67-AGGTCAAGC-76	0.080534	0	0	0		73-AG-75	0.0593	0	0	0
	65-ACAGGTCAAG-75	0.0774475	0	0	0		67-AGGTCAAG-75	0.105902	0	0	0
	72-AAG-75	0.105795	0	0	0		70-TCAAG-75	0.0788605	0.168467	0.742553	0.259562
	70-TCAAG-75	0.0579903	0	0	0		65-ACAGGTCAAG-75	0.0369227	0.0291577	0.027585	0
	69-GTCAAG-75	0.0272217	0	0	0		67-AGGTCAAGC-76	0.0682785	0	0	0
	63-ACACAGGTCAAG-75	0	0.10793	0	0		65-ACAGGTCAAGC-76	0.0527088	0	0	0
	74-GCGGTGGTC-83	0.0823805	0	0	0		62-AACACAGGTCAAG-75	0.0258377	0	0	0
	71-CAAGCGGT-79	0.0565746	0	0	0
